# Supplementary material for: Cyphers and cycles – A chemical basis of the differential attraction of mosquitoes to human odor
Source: iScience. 2026 Apr 2;29(5):115575. doi: 10.1016/j.isci.2026.115575 (PMC13127324; doi:10.1016/j.isci.2026.115575)
Supplement: Data S1. Informed consent form [file mmc2.zip]

Archive with 1 entries (1 files):
- dataS1_informedconsentform.pdf
